# Supplementary material for: Time Pressure Increases Cooperation in Competitively Framed Social Dilemmas
Source: PLoS One. 2014 Dec 31;9(12):e115756. doi: 10.1371/journal.pone.0115756 (PMC4281206; doi:10.1371/journal.pone.0115756)
Supplement: S1 File — (CSV) [file pone.0115756.s001.csv]

study (CR=Cone Rand; RNW = Rand Newman Wurzbacher)	contribution	competition condition (0=baseline)	timepressure (0=timedelay)	failed_comprehension
CR	6	0	0	1
CR	0	1	1	0
CR	40	1	1	0
CR	10	0	1	0
CR	0	1	1	0
CR	10	1	1	0
CR	20	0	0	1
CR	10	1	0	1
CR	40	0	1	0
CR	0	0	1	0
CR	0	0	0	0
CR	0	1	0	0
CR	24	1	1	0
CR	30	0	1	1
CR	40	1	1	0
CR	2	1	0	1
CR	40	0	1	0
CR	20	1	0	1
CR	0	0	1	0
CR	40	0	0	0
CR	0	1	0	0
CR	20	1	0	0
CR	40	0	1	1
CR	10	1	0	0
CR	30	0	0	0
CR	20	1	0	0
CR	40	0	0	0
CR	40	0	1	1
CR	40	0	0	0
CR	0	1	0	0
CR	4	0	1	0
CR	40	0	1	0
CR	20	0	1	0
CR	30	0	1	0
CR	0	1	1	1
CR	20	0	0	1
CR	26	0	1	0
CR	0	1	0	1
CR	40	0	1	0
CR	2	1	1	0
CR	40	1	1	0
CR	4	0	1	0
CR	40	1	0	0
CR	24	0	0	0
CR	40	0	0	0
CR	20	1	1	0
CR	40	0	1	1
CR	30	0	1	1
CR	40	1	1	0
CR	30	0	0	1
CR	0	1	0	0
CR	20	1	1	1
CR	0	0	1	1
CR	40	1	0	0
CR	40	0	1	0
CR	40	0	0	0
CR	0	1	0	0
CR	40	1	0	1
CR	40	1	1	0
CR	10	1	0	0
CR	40	0	1	1
CR	20	1	0	0
CR	30	0	0	0
CR	20	0	1	0
CR	26	1	1	1
CR	40	0	0	0
CR	2	0	0	1
CR	40	1	0	0
CR	2	1	0	1
CR	10	1	0	1
CR	6	0	1	1
CR	0	0	0	0
CR	34	1	1	0
CR	40	0	0	1
CR	0	1	1	0
CR	40	0	1	0
CR	0	0	1	0
CR	40	1	0	0
CR	0	1	0	0
CR	40	0	1	1
CR	40	0	0	0
CR	30	1	1	0
CR	40	1	0	0
CR	40	0	1	0
CR	20	0	0	0
CR	0	0	1	0
CR	40	0	1	0
CR	0	0	1	0
CR	40	0	1	1
CR	40	1	1	0
CR	20	0	0	0
CR	0	1	1	1
CR	20	1	1	1
CR	20	1	0	1
CR	38	1	1	0
CR	0	0	0	0
CR	40	1	0	1
CR	0	0	0	0
CR	20	1	1	0
CR	8	0	1	0
CR	0	0	0	0
CR	12	1	1	1
CR	40	0	0	0
CR	40	0	1	0
CR	0	1	1	0
CR	40	0	0	1
CR	0	0	1	1
CR	40	0	0	0
CR	10	1	0	0
CR	40	0	1	1
CR	20	1	0	0
CR	40	0	1	0
CR	14	1	1	1
CR	0	0	1	0
CR	0	1	1	1
CR	40	0	0	0
CR	40	1	0	1
CR	40	0	1	0
CR	40	0	1	0
CR	40	0	0	0
CR	2	0	0	1
CR	40	0	1	0
CR	40	0	0	1
CR	20	0	1	0
CR	40	0	0	0
CR	40	1	1	0
CR	0	0	0	0
CR	20	1	1	0
CR	0	1	0	0
CR	40	1	1	0
CR	38	1	1	0
CR	20	0	1	0
CR	2	0	1	0
CR	26	0	1	1
CR	10	1	1	0
CR	40	1	1	0
CR	10	1	1	0
CR	14	0	1	1
CR	38	1	1	0
CR	30	0	0	0
CR	40	0	1	0
CR	30	1	1	0
CR	40	1	1	0
CR	0	0	0	0
CR	2	0	1	1
CR	20	0	0	0
CR	0	0	0	1
CR	30	0	1	0
CR	26	1	0	1
CR	20	0	0	0
CR	40	0	0	0
CR	40	1	1	0
CR	30	0	0	0
CR	40	1	1	0
CR	28	0	1	0
CR	10	1	0	0
CR	40	0	0	1
CR	30	0	1	0
CR	40	0	0	0
CR	0	1	0	0
CR	26	0	1	1
CR	40	0	0	0
CR	20	1	0	0
CR	40	0	1	0
CR	40	0	0	0
CR	20	1	1	0
CR	6	0	0	1
CR	40	0	0	1
CR	20	0	0	0
CR	0	1	1	1
CR	30	1	1	0
CR	30	0	1	0
CR	40	1	1	1
CR	0	1	1	0
CR	18	0	1	0
CR	10	0	0	0
CR	40	1	1	1
CR	24	1	1	1
CR	40	1	0	1
CR	30	0	1	0
CR	10	0	0	0
CR	20	0	1	1
CR	24	0	1	1
CR	14	0	1	1
CR	0	0	1	0
CR	40	1	0	0
CR	28	1	0	0
CR	40	0	0	0
CR	0	0	1	0
CR	0	1	0	0
CR	20	1	1	0
CR	40	1	1	0
CR	0	1	0	0
CR	40	1	1	0
CR	40	0	1	0
CR	26	0	1	0
CR	40	1	0	1
CR	6	0	1	0
CR	40	1	0	0
CR	6	1	1	0
CR	40	1	1	0
CR	40	1	1	0
CR	0	1	0	0
CR	10	0	1	0
CR	14	0	1	0
CR	16	0	1	1
CR	40	0	0	1
CR	40	1	0	1
CR	12	0	1	1
CR	0	0	1	0
CR	40	1	0	1
CR	16	1	0	0
CR	0	0	1	0
CR	20	0	1	0
CR	0	1	0	0
CR	40	1	0	0
CR	40	0	1	0
CR	16	0	0	0
CR	0	1	1	1
CR	30	0	0	1
CR	14	0	1	0
CR	10	1	0	0
CR	40	1	1	0
CR	40	1	0	0
CR	40	0	0	0
CR	0	1	0	1
CR	40	1	0	0
CR	30	0	0	1
CR	40	0	0	0
CR	40	0	0	0
CR	0	1	0	0
CR	40	1	1	0
CR	8	0	1	0
CR	0	0	0	1
CR	40	1	1	0
CR	6	0	1	0
CR	0	0	1	0
CR	10	1	1	0
CR	40	0	1	1
CR	30	1	1	0
CR	10	0	0	0
CR	40	0	1	0
CR	40	0	1	1
CR	40	1	1	1
CR	38	1	1	0
CR	2	1	1	0
CR	20	1	1	1
CR	0	0	1	0
CR	26	1	0	1
CR	20	1	0	0
CR	40	0	0	1
CR	14	1	0	0
CR	40	1	1	1
CR	40	1	0	1
CR	26	1	0	1
CR	26	0	1	1
CR	20	0	0	1
CR	40	0	0	0
CR	40	0	1	0
CR	40	0	1	1
CR	40	0	1	1
CR	20	0	1	0
CR	30	0	0	0
CR	0	0	1	0
CR	40	0	0	0
CR	40	1	1	0
CR	40	1	1	1
CR	0	0	1	0
CR	36	1	0	0
CR	40	1	0	0
CR	40	0	0	0
CR	24	0	0	1
CR	12	1	0	1
CR	40	0	0	0
CR	28	1	1	1
CR	2	0	1	1
CR	0	0	0	0
CR	0	0	1	0
CR	24	1	0	0
CR	40	0	0	0
CR	40	0	1	0
CR	18	0	1	0
CR	40	0	1	0
CR	0	0	1	0
CR	10	1	0	1
CR	40	1	1	0
CR	40	1	0	0
CR	40	0	0	0
CR	20	1	1	0
CR	14	1	0	0
CR	40	1	0	0
CR	0	1	1	0
CR	8	0	0	0
CR	10	0	1	0
CR	40	0	1	1
CR	40	0	0	0
CR	30	1	1	1
CR	40	0	0	0
CR	40	0	1	0
CR	22	1	0	1
CR	40	1	1	0
CR	40	1	1	0
CR	10	1	1	1
CR	0	1	0	0
CR	40	1	0	1
CR	26	0	1	0
CR	20	0	0	0
CR	4	1	0	1
CR	40	1	1	0
CR	10	1	1	1
CR	40	0	0	0
CR	20	1	1	0
CR	16	1	1	1
CR	10	0	1	0
CR	40	0	0	1
CR	36	1	0	0
CR	4	1	0	1
CR	20	1	1	0
CR	40	1	0	1
CR	40	1	1	1
CR	8	1	1	0
CR	30	0	0	1
CR	20	0	0	1
CR	20	0	0	0
CR	30	0	1	0
CR	0	0	1	1
CR	0	1	1	0
CR	40	0	0	0
CR	40	0	0	0
CR	40	1	0	0
CR	0	0	1	0
CR	0	0	1	0
CR	26	0	0	1
CR	40	0	0	0
CR	30	1	1	0
CR	40	0	1	0
CR	0	0	0	0
CR	6	1	0	0
CR	0	1	0	0
CR	32	0	1	0
CR	20	1	1	1
CR	40	0	1	0
CR	40	0	1	0
CR	30	1	0	1
CR	10	1	0	0
CR	20	1	0	1
CR	40	1	0	0
CR	0	1	1	0
CR	40	0	0	0
CR	40	0	1	0
CR	4	0	0	0
CR	22	1	1	0
CR	0	1	1	0
CR	40	1	0	0
CR	0	0	0	0
CR	40	1	1	0
CR	40	0	0	0
CR	30	0	0	0
CR	20	1	0	0
CR	40	0	0	0
CR	0	1	0	0
CR	22	1	1	0
CR	40	0	1	0
CR	30	1	1	0
CR	4	1	1	0
CR	10	1	0	0
CR	0	1	0	0
CR	0	0	1	0
CR	40	1	1	1
CR	0	0	1	1
CR	24	1	0	0
CR	0	0	1	0
CR	40	1	1	0
CR	0	1	1	0
CR	24	1	1	1
CR	30	1	1	0
CR	0	0	1	0
CR	20	1	1	0
CR	40	0	0	0
CR	20	0	1	1
CR	40	0	0	1
CR	0	0	0	0
CR	10	1	1	1
CR	40	0	1	1
CR	10	1	1	0
CR	40	0	1	0
CR	20	1	1	0
CR	32	1	1	1
CR	0	0	0	0
CR	0	0	0	0
CR	20	1	1	0
CR	0	1	0	0
CR	40	1	0	1
CR	20	0	1	1
CR	40	0	0	0
CR	20	1	1	0
CR	20	1	1	1
CR	0	0	1	0
CR	0	1	0	0
CR	30	1	0	1
CR	0	1	1	0
CR	24	0	1	1
CR	6	0	0	0
CR	40	0	0	0
CR	40	0	0	0
CR	40	1	1	0
CR	40	1	0	1
CR	0	0	0	0
CR	40	1	1	0
CR	40	1	0	0
CR	20	1	1	0
CR	40	0	0	0
CR	20	1	0	0
CR	0	0	0	0
CR	10	1	1	1
CR	40	1	0	0
CR	20	1	1	0
CR	0	0	1	0
CR	40	1	1	0
CR	40	1	1	0
CR	30	1	0	1
CR	20	0	0	1
CR	10	1	0	1
CR	20	1	0	1
CR	20	0	1	0
CR	40	1	0	0
CR	40	1	1	0
CR	0	1	0	0
CR	40	1	1	0
CR	40	0	0	0
CR	40	1	1	0
CR	40	0	0	0
CR	40	1	0	0
CR	2	1	0	0
CR	40	0	1	0
CR	10	1	0	0
CR	30	0	0	0
CR	0	1	0	0
CR	10	1	1	0
CR	0	1	0	0
CR	40	1	1	0
CR	30	1	1	0
CR	18	1	0	1
CR	20	1	1	0
CR	0	0	0	0
CR	40	1	0	1
CR	0	0	0	1
CR	30	0	0	0
CR	40	1	0	0
CR	0	1	1	0
CR	40	0	0	1
CR	0	1	0	0
CR	40	1	0	0
CR	40	1	1	1
CR	40	1	1	0
CR	0	1	1	0
CR	40	0	0	0
CR	30	1	0	0
CR	34	0	1	0
CR	40	0	0	0
CR	40	0	0	1
CR	40	0	0	0
CR	40	1	1	1
CR	40	1	1	0
CR	30	0	1	0
CR	40	0	1	1
CR	0	1	0	0
CR	0	0	0	0
CR	26	1	1	0
CR	40	0	0	1
CR	20	0	0	1
CR	40	0	1	0
CR	40	0	0	1
CR	0	0	1	1
CR	40	1	1	0
CR	10	0	1	0
CR	30	0	1	1
CR	0	1	1	1
CR	30	0	1	1
CR	0	0	0	0
CR	40	0	0	1
CR	20	0	1	0
CR	26	0	0	1
CR	0	1	1	0
CR	10	0	0	0
CR	40	0	1	0
CR	40	1	1	0
CR	24	1	1	0
CR	40	0	1	0
CR	40	0	1	0
CR	18	1	1	1
CR	40	1	1	1
CR	40	1	1	0
CR	24	1	1	1
CR	40	0	0	0
CR	20	0	0	0
CR	30	1	1	1
CR	0	0	1	0
CR	16	0	1	0
CR	30	1	0	1
CR	40	1	1	0
CR	40	1	1	0
CR	40	1	1	0
CR	2	1	1	1
CR	40	1	0	0
CR	0	1	1	0
CR	10	0	0	0
CR	30	1	1	1
CR	40	1	1	0
CR	30	0	0	0
CR	40	0	0	0
CR	0	0	0	0
CR	40	1	0	1
CR	20	1	1	0
CR	20	0	0	0
CR	10	0	0	0
CR	8	0	1	0
CR	40	1	0	0
CR	20	1	0	0
CR	0	0	0	0
CR	0	1	0	0
CR	40	1	0	0
CR	0	1	0	0
CR	20	1	1	0
CR	40	1	1	1
CR	40	1	1	1
CR	0	0	1	0
CR	40	1	0	0
CR	0	0	0	0
CR	40	1	1	1
CR	40	1	0	0
CR	30	0	1	0
CR	40	1	1	1
CR	40	0	1	0
CR	40	0	1	0
CR	0	1	0	0
CR	10	0	1	1
CR	0	0	0	0
CR	40	1	0	1
CR	40	0	1	0
CR	40	1	0	0
CR	0	1	0	0
CR	0	0	0	0
CR	0	0	0	0
CR	20	0	0	0
CR	0	0	1	1
CR	2	0	1	0
CR	40	1	1	1
CR	20	1	0	0
CR	0	1	0	0
CR	40	1	1	1
CR	40	1	0	0
CR	40	0	0	0
CR	10	0	1	0
CR	12	1	1	0
CR	18	0	1	0
CR	40	1	0	0
CR	26	0	1	1
CR	34	0	0	0
CR	0	1	1	0
CR	40	1	0	0
CR	20	1	0	1
CR	40	0	1	0
CR	10	1	0	0
CR	0	0	1	1
CR	40	0	0	1
CR	40	1	1	0
CR	26	0	1	0
CR	40	1	0	0
CR	40	0	0	0
CR	40	0	0	0
CR	24	0	1	0
CR	14	1	0	0
CR	12	1	0	0
CR	40	0	1	1
CR	0	1	1	0
CR	40	1	0	0
CR	0	1	0	0
CR	40	1	1	1
CR	6	0	0	0
CR	30	1	1	0
CR	0	0	0	0
CR	20	0	0	0
CR	0	1	0	0
CR	20	0	0	0
CR	0	0	1	0
CR	16	0	0	1
CR	40	0	0	0
CR	16	0	1	1
CR	32	1	1	1
CR	40	0	1	0
CR	30	1	0	1
CR	20	0	1	0
CR	40	1	1	0
CR	36	1	1	0
CR	36	1	1	0
CR	0	1	1	0
CR	30	0	0	0
CR	28	1	1	1
CR	20	1	0	1
CR	40	1	1	1
CR	26	1	1	0
CR	16	1	0	0
CR	0	0	1	0
CR	38	1	1	0
CR	0	0	0	0
CR	40	0	1	0
CR	20	0	1	0
CR	0	1	1	0
CR	14	1	1	0
CR	20	1	1	0
CR	32	0	1	0
CR	30	0	1	1
CR	40	1	0	0
CR	40	0	1	0
CR	28	1	1	1
CR	20	1	1	0
CR	36	0	0	0
CR	40	1	0	0
CR	40	1	0	0
CR	40	1	0	0
CR	20	1	1	1
CR	30	0	1	0
CR	40	1	1	1
CR	10	0	0	0
CR	40	1	1	0
CR	30	1	0	1
CR	40	1	1	1
CR	40	1	0	0
CR	40	0	0	0
CR	0	1	0	0
CR	20	0	1	0
CR	40	1	0	0
CR	40	1	1	0
CR	40	1	1	0
CR	10	1	1	0
CR	20	1	1	1
CR	0	0	0	0
CR	0	0	1	0
CR	20	1	1	0
CR	26	0	1	1
CR	24	0	1	1
CR	40	1	1	1
CR	20	0	0	0
CR	16	0	1	1
CR	20	0	0	0
CR	0	0	0	0
CR	0	1	0	0
CR	0	1	0	0
CR	4	1	0	1
CR	40	1	0	0
CR	30	0	1	1
CR	30	1	1	1
CR	40	0	0	1
CR	20	0	0	0
CR	40	0	1	0
CR	40	1	0	0
CR	40	0	0	0
CR	10	0	0	0
CR	20	0	0	0
CR	0	1	0	0
CR	40	1	0	0
CR	40	1	1	1
CR	0	0	1	0
CR	20	0	0	0
CR	30	0	0	0
CR	20	0	0	0
CR	2	0	0	1
CR	40	1	1	1
CR	0	0	0	0
CR	30	1	1	0
CR	20	0	0	0
CR	10	1	0	0
CR	40	1	1	1
CR	40	1	0	0
CR	20	0	1	0
CR	0	1	0	1
CR	40	0	1	0
CR	40	1	1	0
CR	10	1	0	0
CR	0	0	0	0
CR	0	1	0	0
CR	36	1	1	1
CR	40	0	1	0
CR	0	0	1	0
CR	40	0	0	0
CR	40	1	0	0
CR	0	0	0	0
CR	40	0	0	1
CR	0	1	0	0
CR	0	0	1	0
CR	8	1	1	0
CR	2	0	1	0
CR	16	1	0	0
CR	40	0	1	0
CR	30	0	1	1
CR	40	1	1	0
CR	18	1	1	1
CR	40	1	1	1
CR	0	0	0	0
CR	18	0	0	1
CR	40	0	1	0
CR	10	0	1	1
CR	40	1	1	0
CR	40	1	1	1
CR	30	0	0	0
CR	20	1	1	1
CR	40	0	0	0
CR	10	1	0	1
CR	40	1	0	0
CR	24	1	1	0
CR	22	0	1	1
CR	0	0	0	0
CR	2	1	1	0
CR	40	1	0	1
CR	40	1	0	1
CR	40	1	1	0
CR	12	0	0	0
CR	10	0	1	1
CR	30	0	1	0
CR	40	1	0	1
CR	0	1	1	0
CR	2	0	0	1
CR	0	1	0	0
CR	0	1	1	1
CR	40	0	0	0
CR	0	1	0	1
CR	10	1	1	1
CR	40	1	1	1
CR	32	1	0	1
CR	0	0	0	0
CR	40	1	1	0
CR	40	1	0	0
CR	20	0	1	0
CR	40	1	0	1
CR	40	1	0	0
CR	40	1	1	0
CR	30	1	1	0
CR	40	1	1	0
CR	40	0	0	0
CR	28	0	0	1
CR	20	0	1	0
CR	40	0	1	0
CR	0	0	0	0
CR	40	0	0	0
CR	30	1	0	1
CR	2	0	0	0
CR	30	0	1	0
CR	0	0	0	0
CR	40	0	0	0
CR	40	1	0	1
RNW	10	1	0	1
RNW	26	1	1	0
RNW	0	0	1	0
RNW	20	0	0	0
RNW	40	0	0	0
RNW	40	1	1	0
RNW	20	1	0	1
RNW	0	1	1	1
RNW	40	1	0	0
RNW	40	0	1	0
RNW	40	1	1	0
RNW	40	0	0	0
RNW	0	0	1	0
RNW	40	0	1	0
RNW	6	1	0	1
RNW	40	0	0	0
RNW	24	1	1	1
RNW	30	0	1	0
RNW	20	0	1	0
RNW	0	0	1	0
RNW	0	0	0	0
RNW	40	0	0	0
RNW	40	0	0	0
RNW	40	1	1	0
RNW	0	1	0	0
RNW	40	1	1	1
RNW	22	1	0	0
RNW	20	0	1	1
RNW	0	0	1	0
RNW	24	0	1	0
RNW	40	0	0	0
RNW	40	1	0	0
RNW	40	1	1	0
RNW	10	1	0	0
RNW	40	1	0	0
RNW	40	0	0	0
RNW	2	0	0	0
RNW	0	1	0	0
RNW	26	1	1	1
RNW	14	1	1	1
RNW	40	1	0	0
RNW	20	0	1	1
RNW	30	1	0	1
RNW	20	1	0	0
RNW	40	0	1	0
RNW	20	1	0	0
RNW	0	1	0	0
RNW	30	1	1	0
RNW	0	0	1	0
RNW	20	1	0	0
RNW	30	0	0	1
RNW	10	1	0	0
RNW	0	0	0	0
RNW	22	1	1	0
RNW	20	1	0	0
RNW	0	1	0	0
RNW	40	1	0	0
RNW	0	1	0	0
RNW	0	1	0	1
RNW	0	0	0	1
RNW	0	1	0	0
RNW	0	0	0	0
RNW	20	1	1	1
RNW	20	1	0	1
RNW	40	1	0	0
RNW	40	0	0	1
RNW	2	1	0	1
RNW	40	0	1	0
RNW	40	0	0	0
RNW	0	0	0	0
RNW	40	1	1	0
RNW	30	1	1	0
RNW	24	1	1	0
RNW	0	1	1	0
RNW	6	0	0	1
RNW	16	0	0	0
RNW	2	0	1	1
RNW	40	1	0	0
RNW	40	0	0	0
RNW	10	1	0	0
RNW	16	0	1	0
RNW	20	1	0	0
RNW	20	0	0	0
RNW	20	1	1	0
RNW	40	1	1	0
RNW	30	1	1	1
RNW	40	1	0	0
RNW	2	0	1	1
RNW	40	1	0	0
RNW	40	0	1	0
RNW	0	0	0	0
RNW	20	1	0	1
RNW	40	0	1	0
RNW	30	1	1	0
RNW	40	1	0	1
RNW	0	1	1	0
RNW	40	0	1	0
RNW	20	0	0	1
RNW	40	1	0	0
RNW	20	1	0	0
RNW	0	1	0	0
RNW	0	1	0	0
RNW	40	0	1	0
RNW	20	1	0	0
RNW	40	0	1	0
RNW	20	1	0	0
RNW	28	0	0	1
RNW	20	1	1	0
RNW	40	1	0	1
RNW	10	0	0	0
RNW	40	1	1	1
RNW	0	1	1	0
RNW	0	1	1	0
RNW	0	1	0	0
RNW	40	0	0	0
RNW	0	1	0	0
RNW	2	0	1	0
RNW	26	1	0	1
RNW	10	1	1	0
RNW	20	0	0	0
RNW	40	0	0	1
RNW	20	1	0	0
RNW	40	1	1	1
RNW	40	1	0	0
RNW	20	0	1	1
RNW	40	1	1	1
RNW	40	0	0	1
RNW	4	0	0	0
RNW	40	0	1	1
RNW	30	1	0	0
RNW	22	0	1	1
RNW	40	1	0	0
RNW	0	1	0	0
RNW	20	1	0	0
RNW	16	0	0	0
RNW	0	0	0	0
RNW	30	0	0	0
RNW	36	0	0	0
RNW	20	0	0	1
RNW	40	0	0	0
RNW	16	0	1	0
RNW	4	1	1	1
RNW	0	1	1	0
RNW	10	0	1	0
RNW	20	0	1	0
RNW	40	0	1	0
RNW	0	1	1	0
RNW	40	0	0	0
RNW	40	0	1	0
RNW	40	0	0	0
RNW	40	1	1	1
RNW	40	1	1	0
RNW	20	1	0	1
RNW	40	0	1	1
RNW	10	1	1	0
RNW	0	0	1	0
RNW	40	1	1	0
RNW	40	0	0	0
RNW	40	1	1	1
RNW	20	1	0	0
RNW	40	0	0	1
RNW	40	0	0	0
RNW	20	0	0	0
RNW	20	1	0	0
RNW	30	1	1	0
RNW	40	1	1	0
RNW	40	0	0	0
RNW	40	1	1	0
RNW	0	0	1	0
RNW	0	1	1	0
RNW	40	1	1	0
RNW	40	0	1	0
RNW	40	0	0	0
RNW	20	0	0	0
RNW	14	1	0	0
RNW	0	1	0	1
RNW	0	1	1	0
RNW	0	0	0	0
RNW	40	1	1	0
RNW	0	0	1	0
RNW	30	0	1	1
RNW	0	0	0	0
RNW	22	1	0	1
RNW	16	0	1	0
RNW	20	1	1	0
RNW	4	0	1	1
RNW	40	0	1	0
RNW	10	1	1	1
RNW	40	1	1	0
RNW	40	1	1	0
RNW	0	0	0	0
RNW	14	0	0	0
RNW	40	1	0	1
RNW	0	1	0	0
RNW	0	1	0	0
RNW	40	0	1	0
RNW	40	0	0	0
RNW	40	0	1	1
RNW	40	0	0	0
RNW	26	1	0	1
RNW	0	0	0	0
RNW	40	0	1	0
RNW	0	0	0	0
RNW	22	1	1	0
RNW	40	1	1	0
RNW	40	1	1	0
RNW	40	0	1	0
RNW	30	1	1	0
RNW	32	1	1	1
RNW	40	1	1	0
RNW	40	0	0	0
RNW	6	0	0	0
RNW	0	1	1	0
RNW	40	0	0	0
RNW	0	1	1	1
RNW	0	1	0	0
RNW	40	0	1	1
RNW	30	0	1	0
RNW	40	1	1	1
RNW	0	0	0	0
RNW	40	0	0	0
RNW	40	0	0	0
RNW	10	1	0	0
RNW	30	0	1	0
RNW	12	1	1	1
RNW	0	1	1	0
RNW	40	1	1	0
RNW	30	1	1	0
RNW	40	0	0	1
RNW	40	1	1	0
RNW	10	1	0	0
RNW	40	0	1	0
RNW	0	0	1	0
RNW	40	1	0	0
RNW	24	1	1	0
RNW	20	1	0	0
RNW	40	0	0	0
RNW	32	1	1	1
RNW	30	0	0	0
RNW	40	0	1	0
RNW	20	1	0	0
RNW	40	1	0	0
RNW	40	0	0	0
RNW	40	1	1	1
RNW	14	1	0	1
RNW	0	1	0	0
RNW	40	0	1	0
RNW	40	0	1	0
RNW	40	0	1	1
RNW	26	1	0	0
RNW	40	1	0	0
RNW	40	1	0	0
RNW	30	0	0	0
RNW	0	0	0	0
RNW	0	0	0	0
RNW	40	1	0	0
RNW	40	0	0	0
RNW	40	0	0	0
RNW	40	0	0	1
RNW	40	1	0	1
RNW	10	1	0	0
RNW	0	0	0	0
RNW	10	1	0	0
RNW	0	1	1	0
RNW	10	0	0	0
RNW	24	1	0	0
RNW	40	0	0	0
RNW	40	0	0	0
RNW	0	0	0	0
RNW	40	1	0	0
RNW	10	0	1	1
RNW	20	1	0	0
RNW	0	1	0	1
RNW	2	0	1	1
RNW	40	1	1	0
RNW	0	1	0	1
RNW	40	1	1	1
RNW	40	0	1	0
RNW	0	1	1	0
RNW	26	1	0	1
RNW	40	1	0	1
RNW	40	1	0	1
RNW	0	0	0	0
RNW	20	0	0	1
RNW	38	1	0	1
RNW	16	0	0	0
RNW	18	0	0	0
RNW	10	1	1	0
RNW	40	0	0	0
RNW	30	0	1	1
RNW	12	0	0	0
RNW	20	0	1	1
RNW	10	1	0	0
RNW	20	1	0	0
RNW	20	1	0	0
RNW	20	1	0	1
RNW	0	0	1	0
RNW	30	1	0	0
RNW	40	0	1	0
RNW	30	1	1	0
RNW	40	1	0	1
RNW	12	1	0	0
RNW	0	0	0	0
RNW	24	1	0	0
RNW	40	1	0	0
RNW	40	1	0	0
RNW	0	1	0	0
RNW	40	0	1	0
RNW	40	0	0	0
RNW	40	0	0	0
RNW	0	1	1	0
RNW	40	1	0	0
RNW	10	0	1	1
RNW	40	0	1	0
RNW	40	1	1	0
RNW	10	0	0	1
RNW	16	1	1	0
RNW	38	0	1	0
RNW	40	1	1	0
RNW	10	1	0	1
RNW	40	0	1	1
RNW	40	0	0	0
RNW	0	0	1	0
RNW	2	0	1	0
RNW	0	0	1	0
RNW	40	0	1	0
RNW	40	1	1	1
RNW	40	1	0	0
RNW	30	0	0	0
RNW	40	1	0	0
RNW	40	0	0	0
RNW	0	1	1	0
RNW	0	0	0	0
RNW	40	1	1	1
RNW	20	0	0	0
RNW	40	0	0	1
RNW	40	0	1	0
RNW	30	1	1	1
RNW	38	1	1	0
RNW	20	1	1	1
RNW	20	1	0	0
RNW	30	1	1	0
RNW	8	0	0	0
RNW	0	0	1	0
RNW	40	1	0	1
RNW	40	0	0	0
RNW	40	0	1	0
RNW	30	0	1	1
RNW	40	1	1	1
RNW	20	1	0	1
RNW	0	0	1	0
RNW	40	1	0	0
RNW	40	0	1	1
RNW	28	1	1	0
RNW	0	1	0	0
RNW	40	0	0	0
RNW	0	1	0	0
RNW	40	1	1	0
RNW	40	0	0	0
RNW	0	1	1	0
RNW	20	0	0	0
RNW	40	1	0	0
RNW	40	1	1	0
RNW	10	0	0	0
RNW	0	1	0	0
RNW	0	1	0	0
RNW	10	1	0	0
RNW	20	1	0	0
RNW	40	0	1	0
RNW	40	1	0	0
RNW	40	1	0	1
RNW	30	1	1	0
RNW	0	0	0	0
RNW	40	0	0	0
RNW	40	0	0	1
RNW	20	1	1	0
RNW	40	1	1	0
RNW	40	0	0	0
RNW	30	0	0	1
RNW	20	1	1	0
RNW	40	1	1	0
RNW	40	1	0	1
RNW	10	0	0	0
RNW	20	0	1	0
RNW	10	0	1	0
RNW	0	0	1	0
RNW	12	0	1	0
RNW	0	0	1	0
RNW	40	1	1	0
RNW	40	0	1	0
RNW	30	1	0	1
RNW	30	0	1	0
RNW	40	0	0	0
RNW	40	0	1	1
RNW	20	1	1	0
RNW	40	0	0	0
RNW	40	0	1	0
RNW	0	1	0	0
RNW	0	1	1	0
RNW	40	1	0	1
RNW	0	1	0	0
RNW	0	1	1	0
RNW	40	0	0	0
RNW	24	0	0	1
RNW	40	1	1	0
RNW	4	1	0	1
RNW	14	1	1	0
RNW	20	0	1	0
RNW	30	0	0	1
RNW	40	1	0	0
RNW	36	1	0	0
RNW	40	0	0	0
RNW	40	0	0	0
RNW	6	0	0	1
RNW	40	0	0	0
RNW	0	0	1	0
RNW	10	1	1	1
RNW	30	0	0	0
RNW	40	0	1	0
RNW	0	0	1	0
RNW	0	1	0	0
RNW	40	1	0	0
RNW	20	1	0	0
RNW	10	0	0	0
RNW	0	0	0	0
RNW	40	0	0	0
RNW	8	1	0	0
RNW	20	1	0	0
RNW	40	1	0	0
RNW	4	0	1	0
RNW	30	0	1	0
RNW	40	1	1	1
RNW	30	1	0	0
RNW	20	1	1	0
RNW	10	0	1	1
RNW	20	1	1	0
RNW	0	0	0	0
RNW	40	1	0	1
RNW	30	1	0	0
RNW	40	1	0	1
RNW	40	0	1	0
RNW	40	0	1	0
RNW	0	1	1	0
RNW	40	1	1	0
RNW	40	1	1	0
RNW	0	1	1	0
RNW	40	0	0	1
RNW	40	1	0	0
RNW	40	0	0	1
RNW	40	0	0	1
RNW	40	0	1	0
RNW	40	0	0	0
RNW	40	0	0	0
RNW	30	0	0	0
RNW	20	0	0	0
RNW	40	1	1	1
RNW	30	0	0	1
RNW	4	1	0	0
RNW	40	0	1	0
RNW	2	1	0	0
RNW	40	0	0	1
RNW	40	1	1	0
RNW	16	0	0	0
RNW	10	0	0	0
RNW	40	0	0	0
RNW	2	1	1	0
RNW	40	0	1	0
RNW	40	1	0	0
RNW	20	1	1	1
RNW	40	0	0	0
RNW	40	1	1	0
RNW	0	0	1	0
RNW	40	0	0	0
RNW	16	1	0	0
RNW	38	0	0	0
RNW	40	0	1	0
RNW	30	0	0	1
RNW	10	0	1	0
RNW	0	0	1	1
RNW	40	0	1	0
RNW	40	0	1	0
RNW	0	0	1	0
RNW	0	0	1	0
RNW	20	1	0	0
RNW	40	1	1	0
RNW	40	1	1	0
RNW	28	1	1	0
RNW	10	1	1	0
RNW	20	0	0	0
RNW	20	0	0	1
RNW	20	0	1	0
RNW	0	0	0	1
RNW	28	1	1	1
RNW	40	1	1	0
RNW	40	0	1	0
RNW	40	1	1	0
RNW	40	1	0	0
RNW	30	1	1	1
RNW	0	0	1	1
RNW	38	1	1	1
RNW	40	1	0	0
RNW	40	1	0	0
RNW	0	0	0	0
RNW	40	0	0	0
RNW	40	0	1	0
RNW	20	0	1	1
RNW	2	0	0	0
RNW	30	1	0	0
RNW	0	0	0	0
RNW	20	0	1	0
RNW	30	0	0	1
RNW	20	0	0	0
RNW	30	0	0	0
RNW	10	1	1	0
RNW	10	1	1	0
RNW	40	0	1	1
RNW	40	1	0	0
RNW	20	1	0	0
RNW	10	0	0	1
RNW	20	0	1	1
RNW	40	1	1	1
RNW	40	1	0	0
RNW	20	1	0	0
RNW	0	1	0	1
RNW	2	0	1	0
RNW	0	1	0	0
RNW	14	1	0	1
RNW	40	0	0	0
RNW	40	0	0	0
RNW	40	1	1	0
RNW	20	0	1	0
RNW	40	0	1	0
RNW	40	0	0	0
RNW	10	1	0	0
RNW	40	0	0	1
RNW	16	1	0	1
RNW	40	0	1	0
RNW	6	1	1	0
RNW	40	0	0	0
RNW	30	0	1	0
RNW	26	0	0	0
RNW	10	1	0	1
RNW	40	1	1	0
RNW	0	0	0	0
RNW	0	1	1	0
RNW	20	0	1	1
RNW	40	0	0	0
RNW	0	1	1	0
RNW	40	0	1	0
RNW	0	1	1	0
RNW	40	0	0	0
RNW	20	0	1	0
RNW	0	0	0	0
RNW	10	0	0	0
RNW	20	1	1	0
RNW	0	0	0	0
RNW	2	1	1	0
RNW	40	0	0	0
RNW	40	0	0	0
RNW	0	0	0	0
RNW	0	1	1	0
RNW	40	1	1	0
RNW	40	1	1	0
RNW	40	0	1	0
RNW	0	0	0	0
RNW	20	1	0	1
RNW	30	1	0	0
RNW	40	1	1	0
RNW	40	0	0	1
RNW	30	0	1	0
RNW	40	0	1	0
RNW	30	1	1	1
RNW	0	0	1	0
RNW	40	0	1	0
RNW	40	0	1	0
RNW	40	1	0	0
RNW	30	0	0	1
RNW	30	0	0	1
RNW	40	1	1	0
RNW	30	0	0	1
RNW	40	0	0	0
RNW	40	1	0	0
RNW	30	1	1	0
RNW	40	1	0	1
RNW	38	1	1	0
RNW	40	1	0	0
RNW	40	1	1	0
RNW	0	0	1	1
RNW	30	1	0	0
RNW	0	1	0	0
RNW	10	1	0	0
RNW	40	1	1	1
RNW	40	0	1	0
RNW	10	1	1	0
RNW	40	0	0	1
RNW	0	1	1	0
RNW	40	1	1	0
RNW	40	1	1	0
RNW	40	0	0	0
RNW	40	0	0	0
RNW	40	1	0	0
RNW	40	0	1	0
RNW	40	1	1	0
RNW	20	0	0	0
RNW	0	1	1	0
RNW	20	1	0	0
RNW	40	0	0	0
RNW	40	0	1	0
RNW	40	1	0	0
RNW	40	0	0	1
RNW	30	1	1	0
RNW	30	0	1	0
RNW	40	1	0	0
RNW	34	1	1	1
RNW	40	1	0	1
RNW	40	0	1	0
RNW	40	0	0	0
RNW	2	1	0	1
RNW	20	1	0	0
RNW	40	1	1	0
RNW	0	0	1	0
RNW	40	1	0	0
RNW	0	1	1	0
RNW	40	1	1	1
RNW	10	1	1	0
RNW	0	1	1	0
RNW	10	1	0	1
RNW	20	0	1	1
RNW	10	1	0	0
RNW	40	1	0	0
RNW	40	0	0	0
RNW	2	0	1	0
RNW	0	0	1	0
RNW	6	1	1	1
RNW	20	0	0	0
RNW	34	1	0	1
RNW	20	1	0	1
RNW	40	1	1	0
RNW	0	0	0	0
RNW	16	1	1	1
RNW	34	0	0	1
RNW	40	0	1	0
RNW	40	0	0	0
RNW	40	0	1	0
RNW	20	1	0	1
RNW	40	0	1	0
RNW	0	0	0	0
RNW	0	1	0	1
RNW	26	1	1	0
RNW	40	1	1	0
RNW	30	0	1	0
RNW	40	0	0	0
RNW	0	1	0	0
RNW	10	0	1	0
RNW	10	0	1	0
RNW	40	1	0	0
RNW	30	1	0	1
RNW	20	0	0	0
RNW	20	0	0	0
RNW	10	1	1	1
RNW	10	0	1	1
RNW	40	0	0	0
RNW	0	1	0	0
RNW	40	0	1	0
RNW	26	0	0	1
RNW	30	1	0	0
RNW	24	0	1	1
RNW	40	0	1	0
RNW	34	1	0	0
RNW	40	1	1	0
RNW	0	1	0	0
RNW	34	0	1	1
RNW	0	0	1	0
RNW	0	0	0	0
RNW	30	0	0	0
RNW	0	1	0	0
RNW	0	1	1	0
RNW	40	0	1	1
RNW	40	1	1	0
RNW	20	1	0	0
RNW	0	0	1	0
RNW	40	0	1	0
RNW	10	0	1	0
RNW	40	1	0	0
RNW	20	0	1	0
RNW	30	0	1	0
RNW	20	0	1	0
RNW	0	1	1	0
RNW	30	0	0	1
RNW	20	1	1	0
RNW	20	0	1	0
RNW	30	0	1	1
RNW	40	1	0	0
RNW	34	0	0	0
RNW	34	1	1	0
RNW	0	1	0	0
RNW	16	1	0	0
RNW	30	1	0	1
RNW	4	0	0	1
RNW	0	1	1	0
RNW	0	0	0	0
RNW	40	0	0	0
RNW	40	0	0	0
RNW	30	1	0	0
RNW	4	0	1	0
RNW	30	0	0	0
RNW	40	0	1	0
RNW	10	0	0	0
RNW	0	1	0	0
RNW	4	0	1	0
RNW	10	0	1	0
RNW	40	0	1	0
RNW	40	0	1	0
RNW	12	0	0	1
RNW	40	1	0	0
RNW	40	0	1	1
RNW	40	0	0	1
RNW	30	0	0	0
RNW	20	1	1	0
RNW	10	0	1	0
RNW	10	1	1	0
RNW	40	1	1	0
RNW	0	0	1	0
RNW	10	0	1	0
RNW	20	1	0	0
RNW	30	1	0	0
RNW	20	0	0	0
RNW	0	1	0	0
RNW	4	0	0	0
RNW	2	1	1	0
RNW	20	0	0	0
RNW	40	1	0	0
RNW	20	0	1	1
RNW	20	1	0	1
RNW	40	0	0	0
RNW	40	0	1	0
RNW	40	0	1	0
RNW	0	1	0	0
RNW	10	0	1	0
RNW	0	0	1	0
RNW	40	0	0	0
RNW	40	0	1	0
RNW	40	1	0	0
RNW	40	0	1	0
RNW	0	1	0	0
RNW	30	1	0	0
RNW	40	0	1	0
RNW	0	1	1	0
RNW	40	1	0	0
RNW	40	0	0	0
RNW	40	0	0	0
RNW	40	0	1	0
RNW	30	1	1	0
RNW	20	0	1	0
RNW	40	1	1	1
RNW	34	1	1	0
RNW	20	0	0	0
RNW	40	0	1	0
RNW	0	1	0	0
RNW	0	1	0	0
RNW	0	1	1	0
RNW	28	0	0	1
RNW	30	0	1	1
RNW	10	1	0	1
RNW	40	0	0	0
RNW	6	0	1	0
RNW	40	0	1	0
RNW	40	0	0	0
RNW	0	0	0	0
RNW	40	0	0	0
RNW	40	0	0	0
RNW	40	0	1	0
RNW	40	1	1	0
RNW	30	1	1	0
RNW	24	1	0	0
RNW	40	0	1	0
RNW	40	0	1	0
RNW	40	0	0	1
RNW	40	1	0	0
RNW	40	1	0	0
RNW	0	0	0	0
RNW	20	1	1	0
RNW	0	0	0	1
RNW	2	1	1	0
RNW	0	1	1	0
RNW	0	1	1	0
RNW	20	1	0	0
RNW	20	1	1	0
RNW	0	0	0	0
RNW	40	0	1	0
RNW	40	1	1	0
RNW	20	0	0	0
RNW	20	1	1	0
RNW	40	1	1	0
RNW	20	1	1	0
RNW	0	1	1	0
RNW	30	0	1	1
RNW	40	1	1	0
RNW	16	1	1	0
RNW	40	0	0	0
RNW	20	0	0	0
RNW	40	1	0	1
RNW	2	1	0	1
RNW	30	0	0	1
RNW	30	0	1	1
RNW	20	0	1	0
RNW	32	1	1	0
RNW	0	1	0	0
RNW	40	0	1	0
RNW	20	0	0	0
RNW	4	1	0	0
RNW	6	1	0	0
RNW	40	0	1	0
RNW	40	1	0	1
RNW	0	0	1	0
RNW	10	0	0	0
RNW	0	1	0	0
RNW	34	1	1	0
RNW	0	0	0	0
RNW	10	1	0	0
RNW	0	1	1	0
RNW	0	1	0	0
RNW	0	1	1	0
RNW	40	1	0	0
RNW	40	1	1	0
RNW	10	1	0	0
RNW	40	1	1	0
RNW	40	0	0	1
RNW	40	0	1	0
RNW	28	1	0	0
RNW	0	1	0	0
RNW	34	1	1	0
RNW	0	1	0	1
RNW	8	0	0	0
RNW	16	1	1	0
RNW	22	0	0	0
RNW	0	1	0	0
RNW	0	1	0	0
RNW	0	0	0	0
RNW	40	0	0	1
RNW	20	0	1	0
RNW	0	1	0	0
RNW	40	0	0	0
RNW	40	0	1	1
RNW	18	1	0	1
RNW	0	0	1	0
RNW	16	0	0	1
RNW	40	1	1	0
RNW	10	1	0	0
RNW	30	1	0	1
RNW	22	1	1	0
RNW	40	0	0	0
RNW	20	1	1	0
RNW	40	0	1	1
RNW	40	0	1	1
RNW	0	0	0	0
RNW	40	1	1	0
RNW	20	1	1	0
RNW	0	1	1	0
RNW	0	1	0	0
RNW	40	0	0	0
RNW	40	1	1	1
RNW	20	1	1	0
RNW	20	0	1	1
RNW	32	1	0	0
RNW	40	0	1	0
RNW	20	0	0	0
RNW	40	1	0	1
RNW	0	1	0	1
RNW	0	0	1	0
RNW	0	0	1	0
RNW	0	0	0	0
RNW	14	0	0	0
RNW	0	1	0	0
RNW	40	0	1	1
RNW	20	1	0	1
RNW	40	0	1	1
RNW	26	1	0	0
RNW	32	0	1	0
RNW	26	0	0	0
RNW	0	1	1	0
RNW	40	0	0	0
RNW	0	1	1	0
RNW	40	0	0	0
RNW	40	0	0	1
RNW	0	0	0	0
RNW	40	0	0	0
RNW	40	0	1	0
RNW	10	1	1	0
RNW	10	1	1	0
RNW	40	1	0	0
RNW	40	0	1	1
RNW	20	0	1	0
RNW	40	0	1	0
RNW	20	1	0	0
RNW	26	0	0	0
RNW	40	1	0	0
RNW	30	0	1	0
RNW	10	0	1	0
